# Supplementary material for: Determinants of affinity, specificity, and phase separation in a supramodule from Post-synaptic density protein 95
Source: iScience. 2022 Sep 5;25(10):105069. doi: 10.1016/j.isci.2022.105069 (PMC9490041; doi:10.1016/j.isci.2022.105069)
Supplement: Data S1. Peptide sequences, and IC50 and Ki values from fluorescence polarization experiments, related to Figure 2 — The excel file also includes peptide modifications, where they were synthesized and approximate purity. [file mmc2.xlsx]

## Sheet: Sheet1
FP dataset: Overview of affinity data from PSD library
										PSG G322A G335A				PSG G335A				PSG G322A				PSG				PDZ3				PSG F325A				PSG I327V				PSG F325A I327V
Protein Name	Start	End	Extra AA	Peptide Sequence	N-term modification	C-term	Cys to Ser modification	Company Synthesized	Purity	IC50 (µM)	SE	Ki (µM)	SE	IC50 (µM)	SE	Ki (µM)	SE	IC50 (µM)	SE	Ki (µM)	SE	IC50 (µM)	SE	Ki (µM)	SE	IC50 (µM)	SE	Ki (µM)	SE	IC50 (µM)	SE	Ki (µM)	SE	IC50 (µM)	SE	Ki (µM)	SE	IC50 (µM)	SE	Ki (µM)	SE
CRIPT	P-13	P0	Y	YKKVLDTKNYKQTSV	Acetyl	Free		Novo Nordisk	92.9	0.868	0.0181037	0.223753	0.00626705	1.99867	0.0555708	0.55569	0.0198252	1.491	0.0765005	0.495786	0.0331761	5.94133	0.0645712	2.44397	0.0340636	9.57533	1.32505	2.84612	0.557767	15.2767	0.383159	6.40695	0.199305	42.2467	4.49083	22.0964	2.58163	98.52	2.39744	69.5519	2.51823
NLGN1	P-13	P0	Y	YHPHPHPHSHSTTRV	Acetyl	Free		Novo Nordisk	>95	21.6567	1.9568	7.42028	0.677398	26.4667	1.51757	9.2848	0.541401	56.29	4.94015	24.2606	2.1424	117.667	8.7381	61.383	4.60966	186.567	50.8215	72.0594	21.3577	275.033	23.6925	153.225	13.3172	519.633	70.4941	296.53	40.5247	750	299	563.701	226.792
FRPD4	P-13	P0	Y	YDGSHRLPKIKETTV	Acetyl	Free		Novo Nordisk	95.7	2.466	0.0327159	0.776941	0.0113255	2.55133	0.103965	0.752857	0.0370902	3.40367	0.0496398	1.32526	0.0215274	5.917	0.378908	2.43113	0.199887	8.057	1.42325	2.20699	0.599105	17.8933	0.368299	8.6906	0.207015	22.1967	0.148586	10.5704	0.0854171	66.7567	14.46	45.5504	10.9889
SRGP2	P-13	P0	Y	YSSTSPQSTDKSSTV	Acetyl	Free		Novo Nordisk	94	435.3	14.3406	150.614	4.96437	603.1	52.6045	215.002	18.767	791.633	20.938	343.158	9.08023	1451	160.827	764.763	84.8419	-	-	-	-	-	-	-	-	-	-	-	-	-	-	-	-
SEZ6	P-13	P0	Y	YYETGSLSFAGDERI	Acetyl	Free		Novo Nordisk	78.3	1703.67	414.841	589.691	143.608	-	-	-	-	-	-	-	-	-	-	-	-	-	-	-	-	-	-	-	-	-	-	-	-	-	-	-	-
CAC1C	P-13	P0	Y	YEEELQDSRVYVSSL	Acetyl	Free		Novo Nordisk	74	81.99	3.83531	28.3062	1.32769	90.02	1.49373	31.9578	0.532898	99.4133	1.71114	42.9619	0.742075	199.767	12.7668	104.694	6.73494	1069	-	448.802	-	1035.33	477.791	580.577	268.559	-	-	-	-	-	-	-	-
GRIA2	P-13	P0	Y	YKEGYNVYGIESVKI	Acetyl	Free		Novo Nordisk	88.5	-	-	-	-	-	-	-	-	-	-	-	-	-	-	-	-	-	-	-	-	-	-	-	-	-	-	-	-	-	-	-	-
GRIA1	P-13	P0	Y	YMSHSSGMPLGATGL	Acetyl	Free		Novo Nordisk	87.2	-	-	-	-	-	-	-	-	-	-	-	-	-	-	-	-	-	-	-	-	-	-	-	-	-	-	-	-	-	-	-	-
GPER1	P-13	P0	Y	YDSTEQSDVRFSSAV	Acetyl	Free		Novo Nordisk	84	237.6	18.7996	82.1746	6.50795	498.733	37.6437	177.769	13.4296	189.767	7.83589	82.1456	3.3982	864.9	93.0626	455.575	49.0938	1527.5	376.5	640.749	158.224	-	-	-	-	778.7	-	445.459	-	-	-	-	-
LZTS1	P-13	P0	Y	YGADIPYEDIIATEI	Acetyl	Free		Novo Nordisk	91.6	1120.73	157.301	387.894	54.4539	647.8	-	230.949	-	714.067	27.9672	309.52	12.1286	-	-	-	-	-	-	-	-	-	-	-	-	-	-	-	-	-	-	-	-
KCND2	P-13	P0	Y	YPEYSGGNIVRVSAL	Acetyl	Free		Novo Nordisk	91.4	342.8	117.906	118.592	40.8162	237.133	30.6959	84.4414	10.951	563.7	64.9729	244.31	28.1769	1505	-	793.25	-	-	-	-	-	745.5	-	332.482	-	-	-	-	-	-	-	-	-
NMDE1	P-13	P0	Y	YRRVYKKMPSIESDV	Acetyl	Free		Novo Nordisk	85.4	156	13.7044	53.9267	4.74412	266.867	9.15502	95.049	3.26611	153.433	8.3099	66.3889	3.60377	462.833	44.4716	243.471	23.4603	471.067	106.411	171.885	39.1312	-	-	-	-	409.833	73.774	233.41	42.4102	-	-	-	-
TAU	P-13	P0	Y	YLADEVSASLAKQGL	Acetyl	Free		Novo Nordisk	95.1	218.967	49.9282	75.7242	17.2839	729.033	70.2665	259.93	25.068	488.767	23.067	211.813	10.0035	2073.33	238.037	884.104	101.606	-	-	-	-	-	-	-	-	-	-	-	-	-	-	-	-
MAP1B	P-13	P0	Y	YVMQDESFPASKIEL	Acetyl	Free	P-4	Novo Nordisk	88.5	-	-	-	-	-	-	-	-	914.4	-	396.399	-	-	-	-	-	-	-	-	-	-	-	-	-	-	-	-	-	-	-	-	-
LZTS3	P-13	P0	Y	YWTPSRLERIESTEI	Acetyl	Free		Novo Nordisk	73.9	661.867	160.147	229.045	55.4391	629.5	110.203	224.421	39.3156	461.567	86.4773	200.018	37.5028	2116	168.114	902.316	71.7594	-	-	-	-	938.9	-	419.218	-	-	-	-	-	-	-	-	-
GEPH	P-13	P0	Y	YHKGEVVDVMVIGRL	Acetyl	Free		Novo Nordisk	91	-	-	-	-	-	-	-	-	-	-	-	-	-	-	-	-	-	-	-	-	-	-	-	-	-	-	-	-	-	-	-	-
DLGP2	P-13	P0	Y	YDSIEIYIPEAQTRL	Acetyl	Free		Novo Nordisk	85.5	-	-	-	-	-	-	-	-	-	-	-	-	-	-	-	-	396.2	112.575	165.32	47.3096	-	-	-	-	-	-	-	-	-	-	-	-
DLGP1	P-13	P0	Y	YESIEIYIPEAQTRL	Acetyl	Free		Novo Nordisk	85.9	-	-	-	-	-	-	-	-	-	-	-	-	-	-	-	-	-	-	-	-	-	-	-	-	-	-	-	-	-	-	-	-
HPCA	P-13	P0	Y	YVRLLQSDPSSASQF	Acetyl	Free	P-8	Novo Nordisk	61	-	-	-	-	-	-	-	-	-	-	-	-	-	-	-	-	-	-	-	-	-	-	-	-	-	-	-	-	-	-	-	-
CDC42	P-13	P0	Y	YEPPEPKKSRRSVLL	Acetyl	Free	P-3	Novo Nordisk	98.3	1101	-	381.063	-	1180	-	420.815	-	951.8	-	412.618	-	-	-	-	-	-	-	-	-	-	-	-	-	-	-	-	-	-	-	-	-
EPHA4	P-13	P0	Y	YRTQMQQMHGRMVPV	Acetyl	Free		Novo Nordisk	77	-	-	-	-	-	-	-	-	-	-	-	-	-	-	-	-	-	-	-	-	-	-	-	-	-	-	-	-	-	-	-	-
CD3E	P-13	P0	Y	YGQRDLYSGLNQRRI	Acetyl	Free		Novo Nordisk	86	-	-	-	-	-	-	-	-	757.3	-	328.269	-	-	-	-	-	-	-	-	-	-	-	-	-	-	-	-	-	-	-	-	-
KCC1A	P-13	P0	Y	YEPGTELSPTLPHQL	Acetyl	Free		Novo Nordisk	96.8	-	-	-	-	-	-	-	-	-	-	-	-	-	-	-	-	-	-	-	-	-	-	-	-	-	-	-	-	-	-	-	-
FYN	P-13	P0	Y	YFTATEPQYQPGENL	Acetyl	Free		Novo Nordisk	97.5	-	-	-	-	-	-	-	-	-	-	-	-	-	-	-	-	-	-	-	-	-	-	-	-	-	-	-	-	-	-	-	-
CX3C1	P-13	P0	Y	YFTYHTSDGDALLLL	Acetyl	Free		Novo Nordisk	66.5	739.7	72.9065	255.989	25.2385	-	-	-	-	765.433	21.2466	331.796	9.21405	-	-	-	-	-	-	-	-	-	-	-	-	-	-	-	-	-	-	-	-
CTND2	P-13	P0	Y	YYETSHYPASPDSWV	Acetyl	Free		Novo Nordisk	80.8	464.733	66.2063	160.803	22.919	1020	-	363.734	-	694.367	92.8111	300.976	40.2496	-	-	-	-	-	-	-	-	-	-	-	-	-	-	-	-	-	-	-	-
DLG4	P-13	P0	Y	YLSGPYIWVPARERL	Acetyl	Free		Novo Nordisk	81.7	-	-	-	-	-	-	-	-	-	-	-	-	-	-	-	-	-	-	-	-	-	-	-	-	-	-	-	-	-	-	-	-
CUX1	P-13	P0	Y	YEKAASREEPIEWEF	Acetyl	Free		Novo Nordisk	71.8	1285.33	142.029	444.874	49.1668	1359.33	63.4937	484.793	22.6517	1565.33	111.212	678.69	48.2295	-	-	-	-	-	-	-	-	-	-	-	-	-	-	-	-	-	-	-	-
EPHB3	P-13	P0	Y	YDMRLQMNQTLPVQV	Acetyl	Free		Novo Nordisk	87.1	-	-	-	-	-	-	-	-	-	-	-	-	-	-	-	-	-	-	-	-	-	-	-	-	-	-	-	-	-	-	-	-
CUX2	P-13	P0	Y	YERAANREEALEWEF	Acetyl	Free		Novo Nordisk	73.4	1014.03	221.651	350.957	76.7302	-	-	-	-	701.433	21.0429	304.041	9.12572	-	-	-	-	-	-	-	-	-	-	-	-	-	-	-	-	-	-	-	-
RHG44	P-13	P0	Y	YDKRDSEEESESTAL	Acetyl	Free		Novo Nordisk	97.3	944.1	108.45	326.748	37.5428	-	-	-	-	1212.33	155.309	525.604	67.353	-	-	-	-	-	-	-	-	-	-	-	-	-	-	-	-	-	-	-	-
SHSA7	P-13	P0	Y	YPQHLRTASKNEVTV	Acetyl	Free		Novo Nordisk	89.5	1675.67	335.049	579.998	115.986	980.1	159.525	349.499	56.9114	695.2	88.6062	301.338	38.426	1115	50.7182	475.04	21.649	526	14.9	219.868	6.26173	871.867	246.851	356.071	101.391	1302.7	370.277	653.294	186.452	-	-	-	-
SHSA6	P-13	P0	Y	YHHTSYTASKTEVTV	Acetyl	Free		Novo Nordisk	69.2	1170.7	290.79	405.191	100.664	1296	-	462.199	-	1999	-	866.759	-	1215	-	517.725	-	-	-	-	-	1381	-	565.191	-	-	-	-	-	-	-	-	-
SEM4C	P-13	P0	Y	YRQPLPDSNPEESSV	Acetyl	Free		Novo Nordisk	97.3	146.667	2.43059	50.6957	0.841412	328.833	49.1149	117.156	17.522	156.233	5.29822	67.6032	2.29769	631.433	43.0586	268.63	18.3795	-	-	-	-	-	-	-	-	-	-	-	-	-	-	-	-
TANC1	P-13	P0	Y	YTAAKPKRSFIESNV	Acetyl	Free		Novo Nordisk	95.7	12.0833	0.73431	4.10623	0.2542	24.1333	1.22834	8.45237	0.438217	21.37	1.25085	9.11675	0.54246	66.9733	2.67235	27.6905	1.14069	57.86	9.82368	23.1712	4.1352	126.967	12.1266	50.1124	4.98085	303.133	20.7346	160.292	11.1314	-	-	-	-
SEM4F	P-13	P0	Y	YLTGAPLATSDETSI	Acetyl	Free		Novo Nordisk	89.9	535.667	44.9423	185.358	15.5579	763.733	26.812	272.309	9.56535	502.9	26.8799	217.943	11.6571	1743.33	219.317	743.244	93.6155	-	-	-	-	-	-	-	-	-	-	-	-	-	-	-	-
RUSC1	P-13	P0	Y	YMEGLVPVGYTSLVL	Acetyl	Free		Novo Nordisk	91.9	-	-	-	-	-	-	-	-	-	-	-	-	-	-	-	-	-	-	-	-	-	-	-	-	-	-	-	-	-	-	-	-
AGRB3	P-13	P0	Y	YLPLDVQEGDFQTEV	Acetyl	Free		Novo Nordisk	96.8	534.3	55.9177	184.885	19.3573	1128.4	292.704	402.406	104.424	341.833	29.0841	148.093	12.613	1077	134.76	458.82	57.5223	-	-	-	-	957.6	-	391.285	-	-	-	-	-	-	-	-	-
ADGRB1	P-13	P0	Y	YPLVGQDIIDLQTEV	Acetyl	Free		Novo Nordisk	82.9	112.367	5.66696	38.8219	1.96176	245.033	23.088	87.2598	8.23677	258	19.4594	111.737	8.43901	1037.53	222.345	441.973	94.9078	-	-	-	-	-	-	-	-	-	-	-	-	-	-	-	-
TM108	P-13	P0	Y	YQETLFVGNDQVSEI	Acetyl	Free		Novo Nordisk	76	1070.33	137.31	370.447	47.5334	-	-	-	-	-	-	-	-	-	-	-	-	-	-	-	-	-	-	-	-	-	-	-	-	-	-	-	-
PDLI5	P-13	P0	Y	YDKPLSKKHAHSVNF	Acetyl	Free		Novo Nordisk	90	972.767	66.5915	336.671	23.0524	2062.67	487.489	735.712	173.915	-	-	-	-	2061	-	878.839	-	-	-	-	-	-	-	-	-	-	-	-	-	-	-	-	-
NLGNX	P-13	P0	Y	YNSTNLPHGHSTTRV	Acetyl	Free		Novo Nordisk	98.9	42.9467	1.28841	14.7904	0.446018	39.2033	2.55711	13.8287	13.8287	72.0033	2.09711	31.075	0.909458	184.333	2.27034	77.7855	0.969093	62.3333	2.71511	40.2846	0.000969093	375.267	33.8797	152.099	13.9157	1027.83	64.0744	549.348	34.3983	-	-	-	-
NCS1	P-13	P0	Y	YPSIVQALSLYDGLV	Acetyl	Free		Novo Nordisk	92.4	-	-	-	-	-	-	-	-	-	-	-	-	-	-	-	-	-	-	-	-	-	-	-	-	-	-	-	-	-	-	-	-
CNIH2	P-13	P0	Y	YFYYLYSMVYTLVSF	Acetyl	Free		Novo Nordisk	ND	727.233	189.704	251.674	65.6708	516.1	-	183.964	-	2265.33	974.629	982.26	422.669	2083.3	750.53	888.358	320.363	-	-	-	-	-	-	-	-	173.767	30.4353	90.8418	16.3392	-	-	-	-
NETO1	P-13	P0	Y	YSLSKHESEYNTTRV	Acetyl	Free		Novo Nordisk	92.8	63.1533	2.13717	21.7854	0.739835	76.75	4.64399	27.2237	1.65677	103.2	1.61967	44.6041	0.702406	238.633	9.6444	100.963	4.11671	181.767	31.4669	75.2043	13.224	470.167	27.9539	191.078	11.4817	-	-	-	-	-	-	-	-
DLG5	P-13	P0	Y	YQEQNKVLWIPASPL	Acetyl	Free		Novo Nordisk	94.3	2827	-	978.562	-	1023.53	183.235	364.994	65.3702	1507.67	272.128	653.682	118.014	-	-	-	-	-	-	-	-	-	-	-	-	-	-	-	-	-	-	-	-
IQEC3	P-13	P0	Y	YLHGHRYSSGSRSLV	Acetyl	Free		Novo Nordisk	81.3	570.067	72.3841	197.266	25.0576	673.4	25.4152	240.082	9.06701	659.6	121.327	285.899	52.6159	-	-	-	-	-	-	-	-	-	-	-	-	-	-	-	-	-	-	-	-
INSY2	P-13	P0	Y	YTESKKHGRWKLWFL	Acetyl	Free		Novo Nordisk	76.5	979.9	123.475	339.141	42.744	1228	-	437.939	-	83.03	13.2834	35.8569	5.76065	380.133	34.2106	161.363	14.6028	-	-	-	-	56.3233	9.54	24.9958	4.52808	102.78	10.1901	42.949	4.56488	28.49	8.19208	18.5658	9.25341
BCR	P-13	P0	Y	YPDSKRQSILFSTEV	Acetyl	Free		Novo Nordisk	81.1	20.76	1.85829	7.10988	0.643294	33	2.84563	11.6156	1.0152	27.3767	2.02391	11.7217	0.877713	109.833	0.384419	45.9853	0.164089	103.177	32.8581	42.2469	13.8314	131.467	3.47003	60.6619	1.64702	313.633	28.543	137.405	12.7864	-	-	-	-
ANS1B	P-13	P0	Y	YEPSERHTEEALRKF	Acetyl	Free		Novo Nordisk	82.8	-	-	-	-	-	-	-	-	-	-	-	-	-	-	-	-	-	-	-	-	-	-	-	-	-	-	-	-	-	-	-	-
TNR16	P-13	P0	Y	YVESLSSESTATSPV	Acetyl	Free		Novo Nordisk	89.6	879.533	22.1379	304.396	7.66358	932.233	89.5542	332.423	31.949	866.933	149.156	375.814	64.6846	-	-	-	-	-	-	-	-	-	-	-	-	-	-	-	-	-	-	-	-
TUTLB	P-13	P0	Y	YAPATSPPERALSKL	Acetyl	Free		Novo Nordisk	96.3	1806.93	460.418	625.44	159.385	721	31.1295	257.064	11.1056	1733.67	300.984	751.691	130.528	-	-	-	-	-	-	-	-	1772	543.699	839.328	258.063	-	-	-	-	-	-	-	-
GRIP1	P-13	P0	Y	YHGGNLETREPTNTL	Acetyl	Free		Novo Nordisk	96.1	-	-	-	-	-	-	-	-	-	-	-	-	-	-	-	-	-	-	-	-	-	-	-	-	-	-	-	-	-	-	-	-
DLG2	P-13	P0	Y	YQSGPFIWIPSKEKL	Acetyl	Free		Novo Nordisk	89.5	733.633	72.0272	253.889	24.9341	2124	-	757.593	-	1418.9	268.665	615.186	116.512	-	-	-	-	-	-	-	-	-	-	-	-	-	-	-	-	-	-	-	-
DLG1	P-13	P0	Y	YQSGSYIWVPAKEKL	Acetyl	Free		Novo Nordisk	67.5	1589	-	549.996	-	1307	173.439	466.123	61.8753	1596.67	171.986	692.278	74.5854	1474	-	628.279	-	-	-	-	-	1254	-	593.464	-	-	-	-	-	-	-	-	-
CK2N1	P-13	P0	Y	YDVLKNMTDKAPPGV	Acetyl	Free		Novo Nordisk	94.5	940.233	130.444	325.409	45.1566	-	-	-	-	823.6	73.6927	357.021	31.9584	-	-	-	-	-	-	-	-	-	-	-	-	-	-	-	-	-	-	-	-
CCG8	P-13	P0	Y	YASNTNTLNRKTTPV	Acetyl	Free		Novo Nordisk	91.3	10.5933	0.185592	3.59043	0.0642475	28.4667	1.249	9.99831	0.44559	14.5033	0.545965	6.13887	0.23677	116.333	4.03705	48.7598	0.00023677	18.65	2.34658	6.66603	0.987774	274.067	22.5284	128.346	10.6929	355.867	57.359	156.324	25.6951	-	-	-	-
SYNG1	P-13	P0	Y	YAVALIAYLSKNNHL	Acetyl	Free		GL Biochem	>95	733.3	97.042	253.774	33.5936	663.1	35.4452	236.408	12.6453	822.2	118.824	356.414	51.5307	1439	137.808	613.339	58.8232	-	-	-	-	-	-	-	-	-	-	-	-	-	-	-	-
RHOA	P-13	P0	Y	YQARRGKKKSGSLVL	Acetyl	Free	P-3	GL Biochem	>95	1321	222.419	457.221	76.9961	-	-	-	-	834.133	68.1587	361.589	29.5585	2163.67	434.587	922.663	185.503	1304.93	223.566	548.117	94.1085	1373.1	321.99	561.946	132.253	1565.73	320.89	722.863	148.757	713.5	112.732	591.465	49.328
PALMD	P-13	P0	Y	YALRMRMAKLGKKVI	Acetyl	Free		GL Biochem	>95	1628.67	208.385	563.728	72.1376	1595	172.346	568.869	61.4853	1451.33	130.294	629.251	56.5047	1157	51.5396	492.968	21.9997	-	-	-	-	1011.03	8.96667	413.232	3.68295	1794.33	123.661	828.837	57.3264	-	-	-	-
NSMF	P-13	P0	Y	YSRQHSKLLDFDDVL	Acetyl	Free		GL Biochem	>95	-	-	-	-	-	-	-	-	-	-	-	-	1388	56.7215	591.57	24.2116	-	-	-	-	-	-	-	-	-	-	-	-	-	-	-	-
CCG5	P-13	P0	Y	YLKSPDYDQMSSSPC	Acetyl	Free		GL Biochem	>95	2446	-	846.669	-	2543	-	907.073	-	2061.67	193.727	893.936	84.0139	1407.67	138.949	599.965	59.3102	-	-	-	-	2291.33	463.786	939.1	190.494	-	-	-	-	220.933	28.0657	153.529	35.328
SYNGAP⍺1	P-13	P0	Y	YQRGSFPPWVQQTRV	Acetyl	Free		GL Biochem	>95	0.9225	0.142541	0.242619	0.0493441	1.115	0.0816149	0.240436	0.0291166	1.30933	0.013776	0.417003	0.00597426	4.24133	0.157188	0.913373	0.0670957	25.9833	2.42461	9.75294	1.02062	8.31933	0.0966684	1.37944	0.0397054	11.0337	1.46917	2.14116	0.681072	34.2967	7.52644	18.757	9.48644
AB17B	P-13	P0	Y	YERLKQFVSQELVNL	Acetyl	Free		GL Biochem	>95	-	-	-	-	-	-	-	-	-	-	-	-	-	-	-	-	-	-	-	-	-	-	-	-	-	-	-	-	-	-	-	-
SHSA9	P-13	P0	Y	YQPYFITNSKTEVTV	Acetyl	Free		Novo Nordisk	86	993.667	96.2321	343.906	33.3132	1133	-	404.047	-	756.1	-	327.748	-	-	-	-	-	-	-	-	-	-	-	-	-	-	-	-	-	-	-	-	-
RGS14	P-13	P0	Y	YPIGGSLNSTTDSAL	Acetyl	Free		Novo Nordisk	96.6	75.5933	3.73188	26.0918	1.29189	233.267	4.94818	83.062	1.76529	132.833	15.0393	57.4553	6.52213	427.2	13.8363	181.453	5.90602	66.9533	13.7866	26.9989	5.80337	1050.5	130.115	429.442	53.4433	1145.3	264.187	527.96	122.471	-	-	-	-
ABR	P-13	P0	Y	YAELKRNTLYFSTDV	Acetyl	Free		GL Biochem	>95	-	-	-	-	-	-	-	-	-	-	-	-	-	-	-	-	-	-	-	-	-	-	-	-	-	-	-	-	-	-	-	-
NAC2	P-13	P0	Y	YLFASLEAYSHIRGF	Acetyl	Free		Novo Nordisk	72	-	-	-	-	-	-	-	-	-	-	-	-	-	-	-	-	-	-	-	-	-	-	-	-	-	-	-	-	-	-	-	-
PDLI4	P-13	P0	Y	YDVVAVYPNAKVELV	Acetyl	Free		Novo Nordisk	95.9	880.833	187.605	304.846	64.9443	1508	-	537.831	-	651.133	174.043	282.227	75.4774	-	-	-	-	-	-	-	-	-	-	-	-	-	-	-	-	-	-	-	-
DOC10	P-13	P0	Y	YPALPTVSISSSAEV	Acetyl	Free		Novo Nordisk	77.9	2015.67	824.198	697.698	285.317	2012	-	717.636	-	1463	-	634.311	-	-	-	-	-	-	-	-	-	851.8	-	347.829	-	-	-	-	-	-	-	-	-
VSTM5	P-13	P0	Y	YESTTEEIELEDVEC	Acetyl	Free		GL Biochem	>95	73.21	9.06206	25.2668	3.13706	120.013	23.9446	42.6581	8.54237	85.8833	7.33714	37.0944	3.18191	75.3467	3.82169	31.2646	1.63129	-	-	-	-	159.91	38.7604	63.6434	15.9204	-	-	-	-	-	-	-	-
KLH17	P-13	P0	Y	YPPSSPTLSVSSTSL	Acetyl	Free		GL Biochem	>95	997.167	119.28	345.118	41.2917	1430	-	510.004	-	1547	228.741	670.739	99.1984	1593.3	515.346	679.202	219.975	-	-	-	-	-	-	-	-	-	-	-	-	-	-	-	-
NAC3	P-13	P0	Y	YLFATLEAYSYIKGF	Acetyl	Free	P-5	GL Biochem	>95	-	-	-	-	-	-	-	-	-	-	-	-	-	-	-	-	-	-	-	-	-	-	-	-	-	-	-	-	-	-	-	-
MTMR2	P-13	P0	Y	YSSPAQSVTPVQTVV	Acetyl	Free	P-8	GL Biochem	>95	275.3	16.0606	95.2254	5.55979	276.667	16.6173	98.5452	5.92832	294.633	25.1336	127.623	10.8997	271.033	13.4824	114.793	5.75494	333.033	77.0012	139.003	32.4131	398.367	84.2107	161.587	34.5885	699.367	85.7693	321.236	39.7606	-	-	-	-
