# Supplementary material for: Determinants of affinity, specificity, and phase separation in a supramodule from Post-synaptic density protein 95
Source: iScience. 2022 Sep 5;25(10):105069. doi: 10.1016/j.isci.2022.105069 (PMC9490041; doi:10.1016/j.isci.2022.105069)
Supplement: Data S2. Data from stopped-flow kinetic experiments, related to Figure 3 — The excel file also includes ITC and FP data that complement the kinetic data. [file mmc3.xlsx]

## Sheet: Sheet1
15 AA CRIPT	kon (s-1 µM-1)	SE	koff (s-1)	SE	Kd (µM)		SE		DDDGc (kcal/mol)
G322A G335A	6.683	0.1154	0.4308	0.002857	0.0644621		0.00119238		-0.117213
G335A	7.414	0.1237	1.786	0.04306	0.240896		0.00706304
G322A	7.478	0.09812	0.7984	0.01025	0.106767		0.00195992
PSG	7.426	0.1301	3.65	0.07425	0.491516		0.0131956
PDZ3	7.519	0.1437	12.72	0.1337	1.69171		0.0368985
F325A	6.708	0.08731	9.319	0.07502	1.38924		0.0212611
I327V	5.42	0.1537	18.61	0.3822	3.43358		0.120222
F325A I327V	6.254	0.5857	36.12	7.978	5.7755		1.3856		0.291674
15 AA SynGap
G322A G335A	6.851	0.226			0.275482				-0.180523
G335A	9.987	0.126			0.308642
G322A	7.928	0.2587			0.361011
PSG	10.03	0.1326			0.546448
PDZ3	3.458	0.07754	37.88	0.8909	10.9543		0.355965
F325A	9.25	0.2829			0.8
I327V	6.234	0.2547			1.41443
F325A I327V	3.623	0.4978			3.02115				-0.226644
					ITC data in blue
15 AA FRPD4
G322A G335A	4.733	0.04931	1.076	0.004504	0.22734		0.00255253		-0.147694
G335A	5.404	0.04895	1.798	0.01226	0.332717		0.00377224
G322A	5.133	0.05316	2.051	0.07921	0.399571		0.0159767
PSG	4.978	0.02682	3.786	0.05489	0.760546		0.0117633
PDZ3	5.578	0.06823	8.679	0.1001	1.55593		0.0261584
F325A	4.608	0.05896	15.73	0.2179	3.41363		0.0643727
I327V	3.994	0.0527	16.56	0.1322	4.14622		0.0639422
F325A I327V	5.503	0.2277	76.88	2.942	13.9706		0.787386		0.161147
15 AA CCG8
G322A G335A	2.559	0.0212	4.478	0.05276	1.7499		0.025204		-0.0546568
G335A	3.047	0.07815	21.74	0.8701	7.13489		0.339164
G322A	2.864	0.02378	8.215	0.1523	2.86837		0.058267
PSG	3.066	0.06626	39.52	0.7702	12.8898		0.375103
PDZ3	4.166	0.06319	18.22	0.2854	4.3735		0.0953617
F325A	3.416	0.4777	78.59	6.722	23.0064		3.77134
I327V	3.929	1.046	139.3	16.59	35.4543		10.3403
F325A I327V
15 AA TANC1
G322A G335A	4.276	0.05915	11.43	0.431	2.67306		0.107363		-0.262148
G335A	4.762	0.05394	26.73	0.5897	5.61319		0.139203
G322A	5.419	0.1933	22.48	2.065	4.14837		0.408789
PSG	5.115	0.5243	71.04	6.771	13.8886		1.94396
PDZ3	7.626	1.335	144.4	14.48	18.9352		3.82009
F325A	7.514	1.696	124.7	20.37	16.5957		4.62391
I327V
F325A I327V
15 AA BCR
G322A G335A	5.468	0.0573	9.606	0.07779	1.75677		0.0232658		-0.199696
G335A	5.095	0.1526	22.6	1.639	4.43572		0.348042
G322A	6.908	0.07463	21.29	0.7795	3.08193		0.11765
PSG	6.054	0.4456	67.21	5.38	11.1018		1.20725
PDZ3	6.721	1.659	186	20.63	27.6745		7.48905
F325A	8.206	0.676	116.5	8.743	14.1969		1.58207
I327V
F325A I327V
15 AA NLGNX
G322A G335A	1.787	0.05433	9.921	0.5935	5.55176		0.372551		0.0763114
G335A	1.98	0.04655	21.67	0.5348	10.9444		0.373042
G322A	1.746	0.06384	26.43	0.7503	15.1375		0.700716
PSG	1.953	0.1391	50.88	1.777	26.0522		2.06662
PDZ3	1.85	2.171	171.6	27.36	92.7568		109.851
F325A	2.198	0.2343	79.01	2.958	35.9463		4.06122
I327V
F325A I327V
15 AA INSY2
G322A G335A
G335A
G322A	6.987	2.637	64.68	34.22	9.25719		6.01613
PSG					161.363		14.6028
PDZ3
F325A	8.505	1.67	88.26	23.93	10.3774	24.9958	3.47399	4.52808
I327V	8.336	1.487	81.68	20.91	9.79846	42.949	3.05731	4.56488
F325A I327V	9.476	1.189	59.67	11.85	6.29696	18.5658	1.47922	9.25341	-0.615753
						FP data in red
